# Supplementary material for: Genetic Characterization and Symbiotic Performance of Soybean Rhizobia Under Cold and Water-Deficient Conditions in Poland
Source: Plants (Basel). 2025 Jun 11;14(12):1786. doi: 10.3390/plants14121786 (PMC12197054; doi:10.3390/plants14121786)
Supplement: Supplementary file 1 [file plants-14-01786-s001.zip]

Archive with 1 entries (1 files):
- plants-3651416-supplementary.pptx
